# Supplementary material for: Clitorienolactones and Isoflavonoids of Clitorea ternatea Roots Alleviate Stress-Like Symptoms in a Reserpine-Induced Zebrafish Model
Source: Molecules. 2021 Jul 7;26(14):4137. doi: 10.3390/molecules26144137 (PMC8304078; doi:10.3390/molecules26144137)
Supplement: Supplementary file 1 [file molecules-26-04137-s001.zip]

Archive with 1 entries (1 files):
- molecules-1234074-supplementary.pdf
